# Supplementary material for: Equity and Inclusion: A Review of NHS and HSC Online Information for Women in the Early Phase of Labour
Source: Healthcare (Basel). 2026 Jul 1;14(13):1911. doi: 10.3390/healthcare14131911 (PMC13361233; doi:10.3390/healthcare14131911)
Supplement: Supplementary file 1 [file healthcare-14-01911-s001.zip]

Archive with 1 entries (1 files):
- healthcare-4329791-supplementary.pdf
